# Supplementary material for: Slc7a8 Deletion Is Protective against Diet-Induced Obesity and Attenuates Lipid Accumulation in Multiple Organs
Source: Biology (Basel). 2022 Feb 16;11(2):311. doi: 10.3390/biology11020311 (PMC8869389; doi:10.3390/biology11020311)
Supplement: Supplementary file 1 [file biology-11-00311-s001.zip]

Archive with 1 entries (1 files):
- biology-1507682-supplementary.pdf
